# Supplementary material for: Middle molecule clearance with high cut-off dialyzer versus high-flux dialyzer using continuous veno-venous hemodialysis with regional citrate anticoagulation: A prospective randomized controlled trial
Source: PLoS One. 2019 Apr 26;14(4):e0215823. doi: 10.1371/journal.pone.0215823 (PMC6485708; doi:10.1371/journal.pone.0215823)
Supplement: S2 Dataset — (XLSX) [file pone.0215823.s006.xlsx]

## Sheet: S6 Dataset. Data underlying the
number	study_group	prescribed_exchange	realized_exchanged	dialyzer_lifespan	dialysis_catheter_length	dialysis_catheter_diameter	dialysis_catheter_insertion_side	VAR00009	calculated_blood_flow	blood_flow_T0_after_1h	blood_flow_T1_after_6h	blood_flow_T2_after_12h	blood_flow_T3_after_24h	blood_flow_T4_after_48h	mean_blood_flow	plasma_flow_T0_after_1h	plasma_flow_T1_after_6h	plasma_flow_T2_after_12h	plasma_flow_T3_after_24h	plasma_flow_T4_after_48h	VAR00023	dose_of_sodium_citrate_T0_after_1h	dose_of_sodium_citrate_T1_after_6h	dose_of_sodium_citrate_T2_after_12h	dose_of_sodium_citrate_T3_after_24h	dose_of_sodium_citrate_T4_after_48h	VAR00039	dose_of_calcium_chloride_T0_after_1h	dose_of_calcium_chloride_T1_after_6h	dose_of_calcium_chloride_T2_after_12h	dose_of_calcium_chloride_T3_after_24h	dose_of_calcium_chloride_T4_after_48h	VAR00013	Hkt_T0_after_1h	Hkt_T1_after_6h	Hkt_T2_after_12h	Hkt_T3_after_24h	Hkt_T4_after_48h	VAR00072	ultrafiltration_T0_after_1h	ultrafiltration_T1_after_6h	ultrafiltration_T2_after_12h	ultrafiltration_T3_after_24h	ultrafiltration_T4_after_48h	VAR00073	concentration_beta2_prae_T0	concentration_crea_prae_T0	concentration_urea_prae_T0	concentration_myogl_prae_T0
1	2	2000	2000	77	200	13	3	#NULL!	115.354	100	100	100	100	100	100	74.2	74.1	74.2	73.3	68.3	#NULL!	4.1	4	4	4	4	#NULL!	2.1	2.1	2.1	2.1	1.9	#NULL!	25.8	25.9	25.8	26.7	31.7	#NULL!	100	100	100	200	200	#NULL!	17.32	414	21.4	11380
2	2	1800	1800	69	200	13	1	#NULL!	101.592	100	100	100	100	100	100	77.4	78.4	77.5	73.1	73.7	#NULL!	4	4	4	4	4	#NULL!	2.3	2.3	2.3	2.5	2.5	#NULL!	22.6	21.6	22.5	26.9	26.3	#NULL!	0	0	0	0	0	#NULL!	12.33	286	16.2	198.9
3	2	1600	2000	42.5	200	13	1	#NULL!	94.394	80	80	80	80	80	80	63.12	51.2	53.2	57.68	59.84	#NULL!	4	4	4	4	3.9	#NULL!	2.1	2.1	2.1	2.1	2	#NULL!	21.1	36	33.5	27.9	25.2	#NULL!	0	0	0	0	0	#NULL!	3.76	277	11.1	1611
4	2	2000	2000	71.5	250	13	5	#NULL!	87.5	100	80	80	80	80	84	68.4	53.04	52.56	57.04	59.36	#NULL!	3.9	3.7	3.7	3.7	3.8	#NULL!	2	2.4	2.4	2	1.8	#NULL!	31.6	33.7	34.3	28.7	25.8	#NULL!	0	0	0	0	150	#NULL!	2.32	107	8.7	3089
5	1	1500	1500	48.5	200	13	1	#NULL!	73.264	80	100	100	100	80	92	51.44	67.7	70.4	69.2	55.36	#NULL!	4	4	3.6	3.7	3.8	#NULL!	1.1	1.3	2.4	2.2	2.1	#NULL!	35.7	32.3	29.6	30.8	30.8	#NULL!	0	0	0	0	0	#NULL!	2.72	207	19.9	519
6	2	2000	2000	31	250	13	5	#NULL!	100	100	150	#NULL!	#NULL!	#NULL!	140	70.5	107.1	#NULL!	#NULL!	#NULL!	#NULL!	4	3.8	#NULL!	#NULL!	#NULL!	#NULL!	1.7	2.1	#NULL!	#NULL!	#NULL!	#NULL!	29.5	28.6	#NULL!	#NULL!	#NULL!	#NULL!	0	0	#NULL!	#NULL!	#NULL!	#NULL!	4.92	267	11.6	110.6
7	1	2100	2100	47	250	13	4	#NULL!	125	110	110	110	110	#NULL!	110	79.2	78.21	80.63	79.75	#NULL!	#NULL!	4	4	4	4	4	#NULL!	1.7	1.7	1.7	1.3	1.3	#NULL!	28	28.9	26.7	27.5	#NULL!	#NULL!	0	0	50	100	#NULL!	#NULL!	15.57	239	27.9	1763
8	2	2500	2500	50.5	200	13	1	#NULL!	125.341	130	130	130	100	100	118	97.5	93.08	98.93	75.9	75	#NULL!	4	4	4	4	4	#NULL!	1.7	1.7	1.9	1.9	1.7	#NULL!	25	28.4	23.9	24.1	25	#NULL!	100	200	200	200	200	#NULL!	15.48	551	16.6	152.9
9	1	2000	2000	70	200	13	1	#NULL!	106.25	100	100	100	100	100	100	63.9	65	64.7	65.8	63.3	#NULL!	4	4	4	4	4	#NULL!	2.1	2.1	2.1	1.9	1.5	#NULL!	36.1	35	35.3	34.2	36.7	#NULL!	0	0	0	0	50	#NULL!	6.85	188	12.5	309.4
10	1	2000	2000	74.5	250	13	4	#NULL!	111.091	100	100	100	100	100	100	76.3	76.4	77.5	79.2	77.3	#NULL!	#NULL!	#NULL!	#NULL!	#NULL!	#NULL!	#NULL!	#NULL!	#NULL!	#NULL!	#NULL!	#NULL!	#NULL!	23.7	23.6	22.5	20.8	22.7	#NULL!	0	0	100	100	50	#NULL!	38.16	722	24.9	146.1
11	2	1766.5	1750	63	200	13	1	#NULL!	106.25	90	90	90	90	90	90	55.08	55.17	55.98	56.97	57.51	#NULL!	4	4	4	4	4	#NULL!	2.1	2.1	2.3	2.3	2.3	#NULL!	38.8	38.7	37.8	36.7	36.1	#NULL!	0	0	0	0	0	#NULL!	10.29	619	20.8	101.3
12	1	1650	1650	8	250	13	6	#NULL!	82.654	90	90	90	#NULL!	#NULL!	90	70.92	70.47	71.73	#NULL!	#NULL!	#NULL!	4	#NULL!	#NULL!	#NULL!	#NULL!	#NULL!	1.7	#NULL!	#NULL!	#NULL!	#NULL!	#NULL!	21.2	21.7	20.3	#NULL!	#NULL!	#NULL!	0	0	0	#NULL!	#NULL!	#NULL!	24	496	15.3	1402
13	2	1500	1500	82	250	13	2	#NULL!	93.75	100	100	100	100	100	100	71.9	72.1	71.4	70.8	67.2	#NULL!	#NULL!	#NULL!	#NULL!	#NULL!	#NULL!	#NULL!	#NULL!	#NULL!	#NULL!	#NULL!	#NULL!	#NULL!	28.1	27.9	28.6	29.2	32.8	#NULL!	150	150	150	150	150	#NULL!	4.06	71	12.2	62.1
14	2	2000	2000	56	250	13	2	#NULL!	74.464	80	#NULL!	#NULL!	#NULL!	#NULL!	80	56.96	#NULL!	#NULL!	#NULL!	#NULL!	#NULL!	#NULL!	#NULL!	#NULL!	#NULL!	#NULL!	#NULL!	#NULL!	#NULL!	#NULL!	#NULL!	#NULL!	#NULL!	28.8	#NULL!	#NULL!	#NULL!	#NULL!	#NULL!	0	#NULL!	#NULL!	#NULL!	#NULL!	#NULL!	3.71	126	9.2	101.3
15	1	1904	1900	57	200	13	1	#NULL!	116.024	100	100	100	100	100	100	73.6	73.4	72.7	74.1	71.3	#NULL!	4	4	4	4	4	#NULL!	1.7	2.1	2.1	2.1	1.7	#NULL!	26.4	26.6	27.3	25.9	28.7	#NULL!	0	150	150	150	150	#NULL!	12.31	443	20.7	342.5
16	2	1750	1750	66	200	11.5	1	#NULL!	84.334	80	80	80	80	80	80	54.88	56.88	57.76	57.04	57.2	#NULL!	#NULL!	#NULL!	#NULL!	#NULL!	#NULL!	#NULL!	#NULL!	#NULL!	#NULL!	#NULL!	#NULL!	#NULL!	31.4	28.9	27.8	28.7	28.5	#NULL!	100	100	100	100	100	#NULL!	17.65	276	23	728.2
17	1	1700	1700	55	200	13	1	#NULL!	83.194	90	90	90	90	90	90	68.22	68.67	71.37	72.27	70.02	#NULL!	4	3.9	3.9	4	4.1	#NULL!	1.7	2.1	2.1	1.9	1.9	#NULL!	24.2	23.7	20.7	19.7	22.2	#NULL!	0	50	50	50	0	#NULL!	18.83	294	12.8	872.7
18	1	1600	1600	10	200	13	1	#NULL!	80	80	80	#NULL!	#NULL!	#NULL!	80	66.72	62.4	#NULL!	#NULL!	#NULL!	#NULL!	4	4	#NULL!	#NULL!	#NULL!	#NULL!	1.9	2.1	#NULL!	#NULL!	#NULL!	#NULL!	16.6	22	#NULL!	#NULL!	#NULL!	#NULL!	150	150	#NULL!	#NULL!	#NULL!	#NULL!	15.78	906	35.2	272.1
19	1	1000	1000	42.5	250	13	2	#NULL!	100	80	#NULL!	#NULL!	#NULL!	#NULL!	80	54.56	#NULL!	#NULL!	#NULL!	#NULL!	#NULL!	3.9	#NULL!	#NULL!	#NULL!	#NULL!	#NULL!	2.3	#NULL!	#NULL!	#NULL!	#NULL!	#NULL!	31.8	#NULL!	#NULL!	#NULL!	#NULL!	#NULL!	80	#NULL!	#NULL!	#NULL!	#NULL!	#NULL!	19.67	580	49.3	251.9
20	2	1350	1350	62.5	250	13	4	#NULL!	84.829	80	80	80	80	80	80	62.16	62.32	61.84	60	57.84	#NULL!	#NULL!	#NULL!	#NULL!	#NULL!	#NULL!	#NULL!	#NULL!	#NULL!	#NULL!	#NULL!	#NULL!	#NULL!	22.3	22.1	22.7	25	27.7	#NULL!	0	0	0	0	150	#NULL!	11.24	301	44	860.6
21	2	2000	2000	74	200	13	4	#NULL!	143.75	120	120	120	120	120	120	86.64	87.96	88.08	88.56	89.64	#NULL!	#NULL!	#NULL!	#NULL!	#NULL!	#NULL!	#NULL!	#NULL!	#NULL!	#NULL!	#NULL!	#NULL!	#NULL!	27.8	26.7	26.6	26.2	25.3	#NULL!	270	270	270	270	320	#NULL!	5.34	125	12.8	66.6
22	1	1500	1500	72.5	200	13	1	#NULL!	100	100	100	100	100	100	100	79.1	78.3	78.3	76.9	78.7	#NULL!	#NULL!	#NULL!	#NULL!	#NULL!	#NULL!	#NULL!	#NULL!	#NULL!	#NULL!	#NULL!	#NULL!	#NULL!	20.9	21.7	21.7	23.1	21.3	#NULL!	100	200	200	200	50	#NULL!	9.8	79	8.1	73.1
23	1	1950	1950	41	200	13	2	#NULL!	89.714	80	80	80	80	#NULL!	80	46.8	47.36	47.84	53.12	#NULL!	#NULL!	#NULL!	#NULL!	#NULL!	#NULL!	#NULL!	#NULL!	#NULL!	#NULL!	#NULL!	#NULL!	#NULL!	#NULL!	41.5	40.8	40.2	33.6	#NULL!	#NULL!	0	0	0	0	#NULL!	#NULL!	7.29	161	22.3	278.1
24	2	2250	2250	70	200	13	1	#NULL!	112.809	120	120	100	80	120	108	92.64	90.48	73.8	58.64	91.44	#NULL!	4	4	3.8	3.7	3.9	#NULL!	1.7	1.7	2.2	2.3	1.9	#NULL!	22.8	24.6	26.2	26.7	23.8	#NULL!	0	0	0	0	50	#NULL!	12.66	373	24	107
25	2	1400	1400	47	250	13	2	#NULL!	71.25	70	70	70	70	70	70	43.96	43.82	45.85	44.73	49.35	#NULL!	4.1	4.1	4.1	4.1	4.1	#NULL!	2.4	2.4	2.4	2.2	1.7	#NULL!	37.2	37.4	34.5	36.1	29.5	#NULL!	0	0	0	50	0	#NULL!	13.41	196	30	322.8
26	2	2000	2000	68.5	200	11	1	#NULL!	97.5	100	100	100	100	100	100	77.6	74.4	79.6	78.3	79.3	#NULL!	4	4	4	4	4	#NULL!	1.7	1.7	1.9	1.9	2.1	#NULL!	22.4	25.6	20.4	21.7	20.7	#NULL!	50	50	50	50	50	#NULL!	8.38	244	15	603.2
27	2	2100	2100	56.5	200	13	1	#NULL!	117.5	100	100	100	100	100	100	75.7	75.6	75.3	75.2	76.2	#NULL!	4	4	4	4	#NULL!	#NULL!	1.9	2.1	2.1	2.1	#NULL!	#NULL!	24.3	24.4	24.7	24.8	23.8	#NULL!	0	0	0	0	0	#NULL!	10.01	380	20.1	172.7
28	1	1900	1900	56.5	200	13	1	#NULL!	99.704	100	100	100	100	100	100	55.4	58.6	57	56.1	58.1	#NULL!	4.1	4.1	4.1	4.1	4.1	#NULL!	1.7	1.7	1.7	1.7	1.7	#NULL!	44.6	41.4	43	43.9	41.9	#NULL!	50	50	50	50	50	#NULL!	10.7	241	23.8	158
29	2	1200	2000	8	170	11	1	#NULL!	120.774	80	80	#NULL!	#NULL!	#NULL!	80	56.88	56.8	#NULL!	#NULL!	#NULL!	#NULL!	3.9	3.7	3.1	3.1	3	#NULL!	1.7	2.3	2.1	2.3	2.3	#NULL!	28.9	29	#NULL!	#NULL!	#NULL!	#NULL!	0	0	#NULL!	#NULL!	#NULL!	#NULL!	7.44	295	45	234.6
30	1	2500	2500	68.5	200	13	3	#NULL!	126.894	130	130	130	130	130	130	98.67	103.48	104	102.96	99.32	#NULL!	4	4	#NULL!	#NULL!	#NULL!	#NULL!	1.9	2.1	#NULL!	#NULL!	#NULL!	#NULL!	24.1	20.4	20	20.8	23.6	#NULL!	100	100	100	250	250	#NULL!	30.93	585	19.3	194.9
31	2	1900	1900	73	200	13	3	#NULL!	85	95	95	95	95	95	95	70.68	71.155	71.06	70.49	72.39	#NULL!	#NULL!	#NULL!	#NULL!	#NULL!	#NULL!	#NULL!	#NULL!	#NULL!	#NULL!	#NULL!	#NULL!	#NULL!	25.6	25.1	25.2	25.8	23.8	#NULL!	0	0	0	0	0	#NULL!	10.64	180	16.6	679.5
32	1	800	800	72	200	13	2	#NULL!	108.75	100	100	100	100	100	100	73.3	74.3	73.1	73.4	74.8	#NULL!	#NULL!	#NULL!	#NULL!	#NULL!	#NULL!	#NULL!	#NULL!	#NULL!	#NULL!	#NULL!	#NULL!	#NULL!	26.7	25.7	26.9	26.6	25.2	#NULL!	0	0	0	0	100	#NULL!	16.73	639	42.9	348.1
33	1	1800	1800	46	200	13	4	#NULL!	85.124	75	75	75	75	#NULL!	75	54.525	55.05	53.475	54.825	#NULL!	#NULL!	#NULL!	#NULL!	#NULL!	#NULL!	#NULL!	#NULL!	#NULL!	#NULL!	#NULL!	#NULL!	#NULL!	#NULL!	27.3	26.6	28.7	26.9	#NULL!	#NULL!	100	100	100	100	#NULL!	#NULL!	9.01	189	12.1	167
34	2	1700	1700	70.5	200	13	1	#NULL!	87.5	90	90	90	90	#NULL!	90	69.48	70.65	69.57	65.34	#NULL!	#NULL!	4	4	4	4	4.1	#NULL!	1.9	1.9	2.1	2.1	1.7	#NULL!	22.8	21.5	22.7	27.4	#NULL!	#NULL!	0	0	0	0	#NULL!	#NULL!	9.9	154	21.8	369.4
35	2	800	800	50.5	200	13	2	#NULL!	68.934	80	80	80	80	80	80	56.72	57.68	57.92	57.6	58.8	#NULL!	4	4	4	4	3.1	#NULL!	1.5	1.5	1.7	1.9	2.4	#NULL!	29.1	27.9	27.6	28	26.5	#NULL!	0	0	0	0	0	#NULL!	12.12	670	37.1	143.8
36	2	1550	1550	18	200	13	1	#NULL!	85.714	80	80	80	#NULL!	#NULL!	80	60.56	60.32	61.76	#NULL!	#NULL!	#NULL!	4	4	4	#NULL!	#NULL!	#NULL!	1.7	1.7	2.3	#NULL!	#NULL!	#NULL!	24.3	24.6	22.8	#NULL!	#NULL!	#NULL!	0	0	0	#NULL!	#NULL!	#NULL!	15.56	223	12.1	131.6
37	2	2000	2000	56.5	200	11	4	#NULL!	108.75	100	100	110	100	110	104	65.5	64.7	69.52	66.2	71.83	#NULL!	4	4	4	3.9	3.9	#NULL!	1.7	1.7	1.9	2.1	2.1	#NULL!	34.5	35.3	36.8	33.8	34.7	#NULL!	0	0	0	0	0	#NULL!	16.04	418	32.6	605
38	1	2000	2000	74.5	200	13	1	#NULL!	100	100	100	100	100	100	100	77.1	74.7	75.9	77.5	75.8	#NULL!	#NULL!	#NULL!	#NULL!	#NULL!	#NULL!	#NULL!	#NULL!	#NULL!	#NULL!	#NULL!	#NULL!	#NULL!	22.9	25.3	24.1	22.5	24.2	#NULL!	0	100	0	50	50	#NULL!	18.4	280	15.5	159.8
39	1	1650	1650	82	250	13	5	#NULL!	82.5	85	85	85	85	#NULL!	85	64.855	66.725	68.51	60.35	#NULL!	#NULL!	#NULL!	#NULL!	#NULL!	#NULL!	#NULL!	#NULL!	#NULL!	#NULL!	#NULL!	#NULL!	#NULL!	#NULL!	23.7	21.5	19.4	29	#NULL!	#NULL!	0	0	0	0	#NULL!	#NULL!	12.77	272	17.4	149.6
40	1	2000	2000	15.5	200	13	3	#NULL!	116.779	110	110	110	#NULL!	#NULL!	110	77.77	80.63	78.76	#NULL!	#NULL!	#NULL!	#NULL!	#NULL!	#NULL!	#NULL!	#NULL!	#NULL!	#NULL!	#NULL!	#NULL!	#NULL!	#NULL!	#NULL!	29.3	26.7	28.4	#NULL!	#NULL!	#NULL!	0	0	0	#NULL!	#NULL!	#NULL!	6.44	112	10.4	65.6
41	1	2900	2900	32	200	13	1	#NULL!	143.184	140	140	100	140	#NULL!	132	94.22	93.38	67.1	93.24	#NULL!	#NULL!	4	4	4	4	#NULL!	#NULL!	1.7	1.7	1.8	1.8	#NULL!	#NULL!	32.7	33.3	32.9	33.4	#NULL!	#NULL!	100	100	100	200	#NULL!	#NULL!	5.19	399	16.6	185.3
42	1	2000	2000	75	200	13	4	#NULL!	85	100	100	100	80	80	92	78	75.3	78.7	63.44	60.4	#NULL!	4	4	4	3.8	3.8	#NULL!	1.7	1.9	2.1	2.3	2.4	#NULL!	22	24.7	21.3	20.7	24.5	#NULL!	0	0	0	0	0	#NULL!	11.31	420	41.4	2410
26.5	1	1000	1000	72	200	13	4	#NULL!	72.5	60	60	60	60	60	60	44.1	44.16	45.36	44.52	46.38	#NULL!	4	4	4	4	4.2	#NULL!	1.7	1.9	2.1	2.1	2.3	#NULL!	26.5	26.4	24.4	25.8	22.7	#NULL!	0	0	0	0	0	#NULL!	13.58	346	42.4	515.4
44	1	1800	1800	90	200	13	3	#NULL!	90	90	90	90	90	90	90	63	64.62	64.71	69.39	67.68	#NULL!	4	4	4	4	4.2	#NULL!	1.7	1.7	1.7	1.7	1.3	#NULL!	30	28.2	28.1	22.9	24.8	#NULL!	150	150	150	50	50	#NULL!	9999	9999	9999	9999
45	2	1700	1700	62.5	#NULL!	#NULL!	#NULL!	#NULL!	85	90	90	80	80	80	84	72.36	72.81	64.72	59.36	58.96	#NULL!	4	3.9	3.8	3.5	3.5	#NULL!	1.7	1.8	1.8	1.9	2.4	#NULL!	19.6	19.1	19.1	25.8	26.3	#NULL!	0	0	0	0	0	#NULL!	13.67	351	35.5	103.9
46	2	2000	2000	69	250	13	3	#NULL!	100	100	100	100	100	100	100	70.8	70.8	72.3	72.2	73.9	#NULL!	3.9	3.9	3.9	3.9	4	#NULL!	1.8	1.8	2.2	2.4	2.1	#NULL!	29.2	29.2	27.7	27.8	26.1	#NULL!	0	0	0	0	50	#NULL!	14.38	238	20.5	100.5
47	2	2150	2150	57	250	13	4	#NULL!	90.4965	110	110	110	110	110	110	66.11	69.85	68.42	69.08	69.85	#NULL!	4	4.1	4.1	4.1	4.1	#NULL!	1.5	1.4	1.5	1.9	2.1	#NULL!	39.9	36.5	37.8	37.2	36.5	#NULL!	0	0	0	0	0	#NULL!	6.54	430	34.6	184.6
48	1	2350	2350	74	200	13	1	#NULL!	117.729	120	120	120	120	120	120	83.76	82.2	84.24	81.84	81.6	#NULL!	4	4	4	4	4	#NULL!	1.7	1.9	2.1	2.3	2.5	#NULL!	30.2	31.5	29.8	31.8	32	#NULL!	200	200	200	0	0	#NULL!	12.64	223	17.1	256.5
49	1	1250	1250	73	200	13	3	#NULL!	118.75	100	100	100	80	80	92	75.3	74.5	74.3	57.52	62	#NULL!	4	4	4	3.9	3	#NULL!	1.5	1.5	1.7	2.2	2.4	#NULL!	24.7	25.5	25.7	28.1	22.5	#NULL!	0	100	100	50	100	#NULL!	9	177	27.1	721
50	2	1300	1300	36	#NULL!	#NULL!	#NULL!	#NULL!	66.25	70	70	70	70	#NULL!	70	55.09	53.69	52.99	50.33	#NULL!	#NULL!	4	3.9	3.9	3.9	#NULL!	#NULL!	1.7	1.9	2.1	2.3	#NULL!	#NULL!	21.3	23.3	24.3	28.1	#NULL!	#NULL!	0	0	0	0	#NULL!	#NULL!	2.9	90	7.9	1060
51	2	1700	1700	44.5	200	13	3	#NULL!	91.25	90	90	90	90	#NULL!	90	53.1	53.01	51.21	50.4	#NULL!	#NULL!	4	3.9	3.9	3.9	#NULL!	#NULL!	1.5	1.2	1.2	1.5	#NULL!	#NULL!	41	41.1	43.1	44	#NULL!	#NULL!	0	0	0	0	#NULL!	#NULL!	3.43	161	29.5	162
52	2	1800	1800	67.5	250	13	4	#NULL!	95	90	90	90	90	90	90	65.25	61.47	63.72	65.16	66.15	#NULL!	4	4	4	4	3.8	#NULL!	1.7	1.5	1.5	1.7	2.2	#NULL!	27.5	31.7	29.2	27.6	26.5	#NULL!	0	0	0	0	0	#NULL!	11.82	204	10.2	354.2
53	1	2700	2700	52	200	13	3	#NULL!	134.354	110	110	130	120	120	118	66.88	67.98	80.6	77.4	81.24	#NULL!	4	4	3.9	3.7	3.7	#NULL!	1.9	2	2	2.1	2.1	#NULL!	39.2	38.2	38	35.5	32.3	#NULL!	0	0	0	0	0	#NULL!	4.31	254	16.8	6337
54	1	3000	3000	77	200	13	3	#NULL!	122.479	100	150	150	130	100	126	78.1	118.65	119.55	102.05	79	#NULL!	4	4	4	4	4.3	#NULL!	1.7	1.7	2.1	2.7	2.4	#NULL!	21.9	20.9	20.3	21.5	21	#NULL!	0	0	0	0	0	#NULL!	5.61	137	21.6	256.3
55	2	1900	1900	64	200	13	4	#NULL!	93.75	100	100	100	100	100	100	60.4	59.7	61.3	60.9	60.5	#NULL!	4	4	4	4	4	#NULL!	1.7	1.9	1.9	1.9	2.1	#NULL!	39.6	40.3	38.7	39.1	39.5	#NULL!	0	0	0	0	100	#NULL!	2.93	262	19.2	123.5
56	1	1800	1800	72	200	13	3	#NULL!	124.586	90	90	100	100	100	96	70.11	70.47	79.4	79.7	76.3	#NULL!	#NULL!	#NULL!	#NULL!	#NULL!	#NULL!	#NULL!	#NULL!	#NULL!	#NULL!	#NULL!	#NULL!	#NULL!	22.1	21.7	20.6	20.3	23.7	#NULL!	100	200	200	200	200	#NULL!	4.15	163	31.5	35.2
57	1	1800	1800	71.5	200	13	1	#NULL!	116.25	100	80	80	100	100	92	65.2	49.92	54.96	68.5	70.2	#NULL!	3.8	3.8	3.8	3.8	4	#NULL!	1.9	2.1	2.1	2.5	2.1	#NULL!	34.8	37.6	31.3	31.5	29.8	#NULL!	0	0	0	0	0	#NULL!	21.91	537	37.9	2728
58	1	1500	1500	73.5	250	13	4	#NULL!	110	100	100	100	100	100	100	68.2	68.6	69.4	69.8	70.2	#NULL!	4	4	4	4	4	#NULL!	1.7	1.7	1.7	1.5	1.6	#NULL!	31.8	31.4	30.6	30.2	29.8	#NULL!	0	0	0	100	150	#NULL!	3.21	109	9.3	504.6
59	1	1200	1200	48.5	200	13	1	#NULL!	87.5	90	90	90	90	90	90	67.23	68.94	70.47	70.02	69.39	#NULL!	4	4	4	4.1	4.2	#NULL!	1.7	1.9	1.9	1.8	2.1	#NULL!	25.3	23.4	21.7	22.2	22.9	#NULL!	100	100	100	100	150	#NULL!	10.47	551	26.8	276.3
60	2	1300	1300	71	200	11	1	#NULL!	68.75	70	70	70	70	70	70	45.15	46.2	47.32	49.91	52.85	#NULL!	4	4	4	4	4	#NULL!	1.7	1.9	1.9	1.9	1.5	#NULL!	35.5	34	32.4	28.7	24.5	#NULL!	0	0	0	0	#NULL!	#NULL!	3.18	146	11.5	46.9
[truncated: 109 more columns]
